# Supplementary material for: TRPM4 Blocking Antibody Protects Cerebral Vasculature in Delayed Stroke Reperfusion
Source: Biomedicines. 2023 May 19;11(5):1480. doi: 10.3390/biomedicines11051480 (PMC10216476; doi:10.3390/biomedicines11051480)
Supplement: Supplementary file 1 [file biomedicines-11-01480-s001.zip]

Archive with 1 entries (1 files):
- biomedicines-2374797-supplementary.pdf
